# Supplementary material for: Acquired blaVIM and blaGES Carbapenemase-Encoding Genes in Pseudomonas aeruginosa: A Seven-Year Survey Highlighting an Increasing Epidemiological Threat
Source: Pathogens. 2023 Oct 18;12(10):1256. doi: 10.3390/pathogens12101256 (PMC10610504; doi:10.3390/pathogens12101256)
Supplement: Supplementary file 1 [file pathogens-12-01256-s001.zip]

Archive with 1 entries (1 files):
- pathogens-2662653-SI.xlsx
