# Supplementary material for: Acquired blaVIM and blaGES Carbapenemase-Encoding Genes in Pseudomonas aeruginosa: A Seven-Year Survey Highlighting an Increasing Epidemiological Threat
Source: Pathogens. 2023 Oct 18;12(10):1256. doi: 10.3390/pathogens12101256 (PMC10610504; doi:10.3390/pathogens12101256)
Supplement: Supplementary file 1 [file pathogens-12-01256-s001.zip › pathogens-2662653-SI.xlsx]

## Sheet: General information
		SUSCEPTIBILITY PATTERNS																								Serine β-lactamases					Metallo β-lactamases
Strain	Year	AMK	AMK Interpretation	GEN	GEN Interpretation	ATM	ATM Interpretation	CAZ	CAZ Interpretation	FEP	FEP Interpretation	CIP	CIP Interpretation	LVX	LVX Interpretation	DOR	DOR Interpretation	IMP	IMP Interpretation	MEM	MEM Interpretation	COL	COL Interpretation	TZP	TZP Interpretation	KPC	OXA-48	OXA-40	OXA-23	GES	NDM	VIM	IMP	GENOTYPE	SEQUENCING
P002	2011	>64	Resistant	32	Resistant	>64	Resistant	32	Resistant	32	Resistant	>2	Resistant	> 4	Resistant	16	Resistant	32	Resistant	32	Resistent	0.5	Intermediate	>128/4	Resistant	-	-	-	-	-	-	-	-	NO ONE
P003	2011	>64	Resistant	16	Resistant	>64	Resistant	32	Resistant	32	Resistant	>2	Resistant	> 4	Resistant	16	Resistant	32	Resistant	32	Resistent	0.25	Intermediate	128/4	Resistant	-	-	-	-	-	-	-	-	NO ONE
P011	2011	>64	Resistant	32	Resistant	8	Susceptible	32	Resistant	32	Resistant	>2	Resistant	> 4	Resistant	64	Resistant	32	Resistant	64	Resistent	0.5	Intermediate	128/4	Resistant	-	-	-	-	-	-	+	-	VIM	blaVIM-2
P013	2011	>64	Resistant	32	Resistant	8	Susceptible	>64	Resistant	>64	Resistant	>2	Resistant	> 4	Resistant	32	Resistant	32	Resistant	64	Resistent	0.5	Intermediate	128/4	Resistant	-	-	-	-	-	-	+	-	VIM	blaVIM-2
P016	2011	>64	Resistant	32	Resistant	4	Susceptible	32	Resistant	32	Resistant	>2	Resistant	> 4	Resistant	16	Resistant	32	Resistant	32	Resistent	0.25	Intermediate	128/4	Resistant	-	-	-	-	-	-	+	-	VIM	blaVIM-53
P025	2011	8	Susceptible	4	Susceptible	8	Susceptible	32	Resistant	32	Resistant	>2	Resistant	> 4	Resistant	4	Intermediate	16	Resistant	16	Resistent	1	Intermediate	64/4	Intermediate	-	-	-	-	-	-	-	-	NO ONE
P029	2011	>64	Resistant	32	Resistant	16	Intermediate	32	Resistant	32	Resistant	>2	Resistant	> 4	Resistant	32	Resistant	32	Resistant	32	Resistent	0.5	Intermediate	128/4	Resistant	-	-	-	-	-	-	+	-	VIM	blaVIM-53
P039	2011	>64	Resistant	32	Resistant	32	Resistant	32	Resistant	32	Resistant	>2	Resistant	> 4	Resistant	32	Resistant	32	Resistant	32	Resistent	1	Intermediate	128/4	Resistant	-	-	-	-	-	-	+	-	VIM	blaVIM-62
P060	2011	>64	Resistant	32	Resistant	>64	Resistant	32	Resistant	32	Resistant	>2	Resistant	> 4	Resistant	>64	Resistant	32	Resistant	32	Resistent	0.5	Intermediate	128/4	Resistant	-	-	-	-	-	-	-	-	NO ONE
P067	2011	>64	Resistant	16	Resistant	4	Susceptible	4	Susceptible	8	Susceptible	>2	Resistant	> 4	Resistant	2	Susceptible	16	Resistant	16	Resistent	2	Intermediate	8/4	Susceptible	-	-	-	-	-	-	-	-	NO ONE
P073	2012	16	Susceptible	16	Resistant	32	Resistant	32	Resistant	32	Resistant	>2	Resistant	2	Intermediate	16	Resistant	32	Resistant	32	Resistent	0.5	Intermediate	128/4	Resistant	-	-	-	-	-	-	-	-	NO ONE
P084	2012	>64	Resistant	32	Resistant	16	Intermediate	32	Resistant	32	Resistant	>2	Resistant	> 4	Resistant	32	Resistant	32	Resistant	32	Resistent	1	Intermediate	128/4	Resistant	-	-	-	-	-	-	+	-	VIM	blaVIM-2
P090	2012	>64	Resistant	32	Resistant	32	Resistant	32	Resistant	32	Resistant	>2	Resistant	> 4	Resistant	16	Resistant	32	Resistant	32	Resistent	0.5	Intermediate	128/4	Resistant	-	-	-	-	-	-	+	-	VIM	blaVIM-53
P096	2012	2	Susceptible	0.5	Susceptible	4	Susceptible	2	Susceptible	2	Susceptible	0.125	Susceptible	> 4	Resistant	0.5	Susceptible	16	Resistant	8	Resistent	0.5	Intermediate	16/4	Susceptible	-	-	-	-	-	-	-	-	NO ONE
P100	2012	16	Susceptible	32	Resistant	>64	Resistant	32	Resistant	32	Resistant	>2	Resistant	> 4	Resistant	16	Resistant	32	Resistant	32	Resistent	0.5	Intermediate	128/4	Resistant	-	-	-	-	-	-	-	-	NO ONE
P103	2012	>64	Resistant	1	Susceptible	>64	Resistant	32	Resistant	32	Resistant	>2	Resistant	> 4	Resistant	>64	Resistant	32	Resistant	32	Resistent	0.5	Intermediate	128/4	Resistant	-	-	-	-	-	-	+	-	VIM	blaVIM-53
P104	2012	4	Susceptible	0.25	Susceptible	>64	Resistant	32	Resistant	32	Resistant	>2	Resistant	> 4	Resistant	4	Intermediate	32	Resistant	32	Resistent	0.5	Intermediate	128/4	Resistant	-	-	-	-	+	-	-	-	GES	blaGES-26
P108	2012	>64	Resistant	32	Resistant	>64	Resistant	>64	Resistant	>64	Resistant	>2	Resistant	> 4	Resistant	64	Resistant	32	Resistant	64	Resistent	1	Intermediate	128/4	Resistant	-	-	-	-	-	-	-	-	NO ONE
P122	2012	>64	Resistant	32	Resistant	>64	Resistant	>64	Resistant	>64	Resistant	>2	Resistant	> 4	Resistant	4	Intermediate	0.5	Susceptible	16	Resistent	0.5	Intermediate	128/4	Resistant	-	-	-	-	+	-	-	-	GES	blaGES-41
P133	2012	16	Susceptible	32	Resistant	>64	Resistant	32	Resistant	32	Resistant	>2	Resistant	> 4	Resistant	16	Resistant	32	Resistant	32	Resistent	0.25	Intermediate	>128/4	Resistant	-	-	-	-	-	-	-	-	NO ONE
P136	2012	16	Susceptible	1	Susceptible	32	Resistant	32	Resistant	32	Resistant	>2	Resistant	> 4	Resistant	1	Susceptible	16	Resistant	4	Intermediate	0.5	Intermediate	64/4	Intermediate	-	-	-	-	-	-	-	-	NO ONE
P137	2012	>64	Resistant	32	Resistant	>64	Resistant	>64	Resistant	>64	Resistant	>2	Resistant	> 4	Resistant	32	Resistant	16	Resistant	64	Resistent	16	Resistant	128/4	Resistant	-	-	-	-	-	-	-	-	NO ONE
P147	2012	32	Intermediate	2	Susceptible	8	Susceptible	8	Susceptible	8	Susceptible	>2	Resistant	> 4	Resistant	32	Resistant	32	Resistant	32	Resistent	2	Intermediate	16/4	Susceptible	-	-	-	-	-	-	-	-	NO ONE
P162	2012	32	Intermediate	32	Resistant	>64	Resistant	>64	Resistant	>64	Resistant	>2	Resistant	> 4	Resistant	32	Resistant	16	Resistant	32	Resistent	1	Intermediate	128/4	Resistant	-	-	-	-	-	-	-	-	NO ONE
P163	2012	>64	Resistant	8	Intermediate	>64	Resistant	>64	Resistant	32	Resistant	>2	Resistant	> 4	Resistant	32	Resistant	32	Resistant	32	Resistent	1	Intermediate	128/4	Resistant	-	-	-	-	-	-	+	-	VIM	blaVIM-53
P172	2012	16	Susceptible	32	Resistant	>64	Resistant	>64	Resistant	>64	Resistant	>2	Resistant	> 4	Resistant	32	Resistant	32	Resistant	32	Resistent	2	Intermediate	128/4	Resistant	-	-	-	-	-	-	-	-	NO ONE
P179	2012	16	Susceptible	8	Intermediate	4	Susceptible	8	Susceptible	4	Susceptible	>2	Resistant	> 4	Resistant	16	Resistant	32	Resistant	32	Resistent	2	Intermediate	8/4	Susceptible	-	-	-	-	-	-	-	-	NO ONE
P185	2012	1	Susceptible	1	Susceptible	>64	Resistant	16	Intermediate	16	Intermediate	>2	Resistant	> 4	Resistant	8	Resistant	32	Resistant	32	Resistent	4	Resistant	64/4	Intermediate	-	-	-	-	-	-	-	-	NO ONE
P187	2012	4	Susceptible	2	Susceptible	>64	Resistant	>64	Resistant	>64	Resistant	>2	Resistant	> 4	Resistant	>64	Resistant	32	Resistant	64	Resistent	1	Intermediate	128/4	Resistant	-	-	-	-	-	-	-	-	NO ONE
P188	2012	16	Susceptible	8	Intermediate	16	Intermediate	4	Susceptible	4	Susceptible	>2	Resistant	> 4	Resistant	8	Resistant	16	Resistant	8	Resistent	0.5	Intermediate	16/4	Susceptible	-	-	-	-	-	-	-	-	NO ONE
P195	2012	0.5	Susceptible	0.5	Susceptible	>64	Resistant	8	Susceptible	8	Susceptible	1	Intermediate	2	Intermediate	4	Intermediate	32	Resistant	32	Resistent	1	Intermediate	32/4	Intermediate	-	-	-	-	-	-	-	-	NO ONE
P204	2012	4	Susceptible	0.5	Susceptible	16	Intermediate	2	Susceptible	4	Susceptible	>2	Resistant	> 4	Resistant	2	Susceptible	16	Resistant	16	Resistent	1	Intermediate	32/4	Intermediate	-	-	-	-	-	-	-	-	NO ONE
P212	2012	2	Susceptible	>64	Resistant	8	Susceptible	>64	Resistant	16	Intermediate	>2	Resistant	> 4	Resistant	8	Resistant	8	Resistant	32	Resistent	0.5	Intermediate	128/4	Resistant	-	-	-	-	-	-	-	-	NO ONE
P214	2012	16	Susceptible	0.5	Susceptible	32	Resistant	>64	Resistant	16	Intermediate	>2	Resistant	> 4	Resistant	32	Resistant	>64	Resistant	64	Resistent	1	Intermediate	128/4	Resistant	-	-	-	-	-	-	-	-	NO ONE
P218	2012	>64	Resistant	32	Resistant	32	Resistant	>64	Resistant	>64	Resistant	>2	Resistant	> 4	Resistant	4	Intermediate	16	Resistant	16	Resistent	2	Intermediate	128/4	Resistant	-	-	-	-	-	-	-	-	NO ONE
P224	2012	>64	Resistant	>64	Resistant	8	Susceptible	>64	Resistant	>64	Resistant	>2	Resistant	> 4	Resistant	32	Resistant	>64	Resistant	>64	Resistent	1	Intermediate	128/4	Resistant	-	-	-	-	-	-	+	-	VIM	blaVIM-53
P232	2013	32	Intermediate	8	Intermediate	4	Susceptible	2	Susceptible	4	Susceptible	>2	Resistant	> 4	Resistant	2	Susceptible	16	Resistant	4	Intermediate	1	Intermediate	8/4	Susceptible	-	-	-	-	-	-	-	-	NO ONE
P234	2013	8	Susceptible	32	Resistant	2	Susceptible	16	Intermediate	>64	Resistant	>2	Resistant	2	Intermediate	8	Resistant	>64	Resistant	32	Resistent	0.25	Intermediate	128/4	Resistant	-	-	-	-	-	-	+	-	VIM	blaVIM-2
P237	2013	>64	Resistant	>64	Resistant	8	Susceptible	>64	Resistant	>64	Resistant	>2	Resistant	> 4	Resistant	>64	Resistant	>64	Resistant	>64	Resistent	1	Intermediate	128/4	Resistant	-	-	-	-	-	-	+	-	VIM	blaVIM-53
P260	2013	16	Susceptible	4	Susceptible	8	Susceptible	8	Susceptible	8	Susceptible	>2	Resistant	2	Intermediate	16	Resistant	16	Resistant	16	Resistent	1	Intermediate	16/4	Susceptible	-	-	-	-	-	-	-	-	NO ONE
P310	2013	16	Susceptible	1	Susceptible	>64	Resistant	>64	Resistant	>64	Resistant	>2	Resistant	> 4	Resistant	2	Susceptible	16	Resistant	16	Resistent	16	Resistant	128/4	Resistant	-	-	-	-	-	-	+	-	VIM	blaVIM-63
P313	2013	>64	Resistant	32	Resistant	8	Susceptible	16	Intermediate	4	Susceptible	0.5	Susceptible	0.5	Susceptible	32	Resistant	16	Resistant	16	Resistent	2	Intermediate	8/4	Susceptible	-	-	-	-	-	-	-	-	NO ONE
P322	2013	>64	Resistant	>64	Resistant	>64	Resistant	>64	Resistant	>64	Resistant	>2	Resistant	> 4	Resistant	32	Resistant	>64	Resistant	64	Resistent	1	Intermediate	4/4	Susceptible	-	-	-	-	-	-	-	-	NO ONE
P324	2013	>64	Resistant	32	Resistant	>64	Resistant	>64	Resistant	>64	Resistant	>2	Resistant	> 4	Resistant	16	Resistant	32	Resistant	32	Resistent	2	Intermediate	128/4	Resistant	-	-	-	-	-	-	+	-	VIM	blaVIM-53
P354	2013	16	Susceptible	8	Intermediate	16	Intermediate	32	Resistant	16	Intermediate	>2	Resistant	> 4	Resistant	32	Resistant	32	Resistant	32	Resistent	1	Intermediate	128/4	Resistant	-	-	-	-	-	-	-	-	NO ONE
P361	2013	2	Susceptible	1	Susceptible	>64	Resistant	16	Intermediate	8	Susceptible	0.25	Susceptible	0.25	Susceptible	2	Susceptible	16	Resistant	16	Resistent	2	Intermediate	32/4	Intermediate	-	-	-	-	-	-	-	-	NO ONE
P381	2013	16	Susceptible	32	Resistant	32	Resistant	16	Intermediate	8	Susceptible	>2	Resistant	> 4	Resistant	16	Resistant	16	Resistant	16	Resistent	1	Intermediate	128/4	Resistant	-	-	-	-	-	-	-	-	NO ONE
P385	2013	32	Intermediate	32	Resistant	32	Resistant	32	Resistant	32	Resistant	>2	Resistant	> 4	Resistant	16	Resistant	16	Resistant	32	Resistent	2	Intermediate	64/4	Intermediate	-	-	-	-	-	-	-	-	NO ONE
P396	2013	8	Susceptible	32	Resistant	>64	Resistant	>64	Resistant	>64	Resistant	>2	Resistant	> 4	Resistant	64	Resistant	16	Resistant	64	Resistent	8	Resistant	128/4	Resistant	-	-	-	-	-	-	-	-	NO ONE
P414	2013	32	Intermediate	32	Resistant	32	Resistant	>64	Resistant	>64	Resistant	>2	Resistant	> 4	Resistant	16	Resistant	32	Resistant	32	Resistent	2	Intermediate	128/4	Resistant	-	-	-	-	+	-	-	-	GES	blaGES-40
P415	2013	>64	Resistant	16	Resistant	16	Intermediate	>64	Resistant	>64	Resistant	>2	Resistant	> 4	Resistant	16	Resistant	32	Resistant	32	Resistent	4	Resistant	128/4	Resistant	-	-	-	-	-	-	+	-	VIM	blaVIM-53
P421	2013	>64	Resistant	16	Resistant	>64	Resistant	>64	Resistant	32	Resistant	>2	Resistant	> 4	Resistant	16	Resistant	>64	Resistant	>64	Resistent	4	Resistant	128/4	Resistant	-	-	-	-	+	-	-	-	GES	blaGES-5
P447	2013	8	Susceptible	32	Resistant	32	Resistant	>64	Resistant	>64	Resistant	>2	Resistant	> 4	Resistant	64	Resistant	>64	Resistant	64	Resistent	4	Resistant	16/4	Susceptible	-	-	-	-	-	-	-	-	NO ONE
P457	2013	>64	Resistant	32	Resistant	>64	Resistant	>64	Resistant	>64	Resistant	>2	Resistant	> 4	Resistant	64	Resistant	>64	Resistant	64	Resistent	2	Intermediate	128/4	Resistant	-	-	-	-	-	-	+	-	VIM	blaVIM-2
P471	2013	>64	Resistant	32	Resistant	32	Resistant	32	Resistant	32	Resistant	>2	Resistant	> 4	Resistant	32	Resistant	>64	Resistant	64	Resistent	2	Intermediate	128/4	Resistant	-	-	-	-	-	-	-	-	NO ONE
P481	2013	16	Susceptible	2	Susceptible	8	Susceptible	16	Intermediate	16	Intermediate	>2	Resistant	1	Susceptible	1	Susceptible	8	Resistant	8	Resistent	2	Intermediate	128/4	Resistant	-	-	-	-	-	-	-	-	NO ONE
P525	2013	>64	Resistant	>64	Resistant	>64	Resistant	>64	Resistant	>64	Resistant	>2	Resistant	> 4	Resistant	16	Resistant	32	Resistant	32	Resistent	2	Intermediate	128/4	Resistant	-	-	-	-	-	-	-	-	NO ONE
P534	2013	32	Intermediate	16	Resistant	32	Resistant	>64	Resistant	>64	Resistant	>2	Resistant	> 4	Resistant	16	Resistant	16	Resistant	16	Resistent	2	Intermediate	32/4	Intermediate	-	-	-	-	-	-	-	-	NO ONE
P535	2014	32	Intermediate	16	Resistant	0.5	Susceptible	8	Susceptible	16	Intermediate	>2	Resistant	> 4	Resistant	16	Resistant	16	Resistant	8	Resistent	1	Intermediate	16/4	Susceptible	-	-	-	-	-	-	-	-	NO ONE
P537	2014	>64	Resistant	>64	Resistant	2	Susceptible	>64	Resistant	>64	Resistant	>2	Resistant	> 4	Resistant	>64	Resistant	>64	Resistant	>64	Resistent	1	Intermediate	128/4	Resistant	-	-	-	-	-	-	+	-	VIM	blaVIM-53
P548	2014	>64	Resistant	>64	Resistant	2	Susceptible	>64	Resistant	>64	Resistant	>2	Resistant	> 4	Resistant	64	Resistant	32	Resistant	32	Resistent	0.5	Intermediate	128/4	Resistant	-	-	-	-	-	-	-	-	NO ONE
P551	2014	>64	Resistant	16	Resistant	>64	Resistant	>64	Resistant	>64	Resistant	>2	Resistant	> 4	Resistant	>64	Resistant	>64	Resistant	>64	Resistent	0.5	Intermediate	32/4	Intermediate	-	-	-	-	-	-	-	-	NO ONE
P558	2014	>64	Resistant	2	Susceptible	>64	Resistant	>64	Resistant	>64	Resistant	>2	Resistant	> 4	Resistant	8	Resistant	1	Susceptible	16	Resistent	0.5	Intermediate	128/4	Resistant	-	-	-	-	-	-	-	-	NO ONE
P573	2014	16	Susceptible	4	Susceptible	8	Susceptible	>64	Resistant	>64	Resistant	>2	Resistant	> 4	Resistant	16	Resistant	32	Resistant	32	Resistent	0.5	Intermediate	64/4	Intermediate	-	-	-	-	-	-	-	-	NO ONE
P597	2014	>64	Resistant	>64	Resistant	>64	Resistant	>64	Resistant	>64	Resistant	>2	Resistant	> 4	Resistant	>64	Resistant	>64	Resistant	>64	Resistent	1	Intermediate	>128/4	Resistant	-	-	-	-	-	-	+	-	VIM	blaVIM-53
P606	2014	>64	Resistant	>64	Resistant	>64	Resistant	>64	Resistant	>64	Resistant	>2	Resistant	> 4	Resistant	64	Resistant	32	Resistant	64	Resistent	0.5	Intermediate	128/4	Resistant	-	-	-	-	-	-	-	-	NO ONE
P608	2014	>64	Resistant	32	Resistant	>64	Resistant	>64	Resistant	>64	Resistant	>2	Resistant	> 4	Resistant	>64	Resistant	>64	Resistant	>64	Resistent	1	Intermediate	>128/4	Resistant	-	-	-	-	-	-	+	-	VIM	blaVIM-53
P623	2014	>64	Resistant	>64	Resistant	4	Susceptible	32	Resistant	32	Resistant	>2	Resistant	1	Susceptible	16	Resistant	8	Resistant	32	Resistent	0.25	Intermediate	16/4	Susceptible	-	-	-	-	-	-	-	-	NO ONE
P641	2014	>64	Resistant	>64	Resistant	2	Susceptible	>64	Resistant	>64	Resistant	>2	Resistant	> 4	Resistant	>64	Resistant	>64	Resistant	>64	Resistent	1	Intermediate	64/4	Intermediate	-	-	-	-	-	-	-	-	NO ONE
P644	2014	>64	Resistant	32	Resistant	>64	Resistant	>64	Resistant	>64	Resistant	>2	Resistant	> 4	Resistant	>64	Resistant	>64	Resistant	>64	Resistent	0.125	Intermediate	128/4	Resistant	-	-	-	-	-	-	-	+	IMP	blaIMP-75
P650	2014	>64	Resistant	>64	Resistant	>64	Resistant	>64	Resistant	>64	Resistant	>2	Resistant	> 4	Resistant	>64	Resistant	>64	Resistant	>64	Resistent	0.5	Intermediate	128/4	Resistant	-	-	-	-	-	-	+	-	VIM	blaVIM-2
P653	2014	2	Susceptible	1	Susceptible	32	Resistant	>64	Resistant	>64	Resistant	>2	Resistant	2	Intermediate	16	Resistant	16	Resistant	32	Resistent	0.25	Intermediate	64/4	Intermediate	-	-	-	-	-	-	-	-	NO ONE
P661	2014	>64	Resistant	>64	Resistant	>64	Resistant	>64	Resistant	>64	Resistant	>2	Resistant	> 4	Resistant	>64	Resistant	>64	Resistant	>64	Resistent	4	Resistant	64/4	Intermediate	-	-	-	-	-	+	-	+	NDM, IMP	blaIMP-75,blaNDM-1
P696	2014	>64	Resistant	16	Resistant	16	Intermediate	>64	Resistant	>64	Resistant	>2	Resistant	> 4	Resistant	32	Resistant	16	Resistant	32	Resistent	4	Resistant	128/4	Resistant	-	-	-	-	-	-	-	-	NO ONE
P704	2014	>64	Resistant	>64	Resistant	>64	Resistant	>64	Resistant	>64	Resistant	>2	Resistant	> 4	Resistant	>64	Resistant	>64	Resistant	>64	Resistent	1	Intermediate	128/4	Resistant	-	-	-	-	-	-	-	+	IMP	blaIMP-75
P718	2014	>64	Resistant	>64	Resistant	>64	Resistant	>64	Resistant	>64	Resistant	>2	Resistant	> 4	Resistant	>64	Resistant	>64	Resistant	>64	Resistent	0.125	Intermediate	128/4	Resistant	-	-	-	-	-	-	-	-	NO ONE
P719	2014	>64	Resistant	16	Resistant	2	Susceptible	16	Intermediate	32	Resistant	>2	Resistant	> 4	Resistant	16	Resistant	32	Resistant	32	Resistent	0.5	Intermediate	8/4	Susceptible	-	-	-	-	-	-	-	-	NO ONE
P722	2014	>64	Resistant	>64	Resistant	>64	Resistant	>64	Resistant	>64	Resistant	>2	Resistant	> 4	Resistant	64	Resistant	>64	Resistant	64	Resistent	0.5	Intermediate	128/4	Resistant	-	-	-	-	-	-	-	-	NO ONE
P735	2014	>64	Resistant	16	Resistant	>64	Resistant	>64	Resistant	>64	Resistant	>2	Resistant	> 4	Resistant	16	Resistant	8	Resistant	16	Resistent	1	Intermediate	64/4	Intermediate	-	-	-	-	-	-	-	-	NO ONE
P754	2015	>64	Resistant	>64	Resistant	>64	Resistant	>64	Resistant	>64	Resistant	>2	Resistant	> 4	Resistant	>64	Resistant	32	Resistant	>64	Resistent	1	Intermediate	>128/4	Resistant	-	-	-	-	-	-	-	-	NO ONE
P760	2015	4	Susceptible	1	Susceptible	16	Intermediate	8	Susceptible	16	Intermediate	>2	Resistant	1	Susceptible	8	Resistant	>64	Resistant	4	Intermediate	4	Resistant	4/4	Susceptible	-	-	-	-	-	-	-	-	NO ONE
P766	2015	>64	Resistant	>64	Resistant	8	Susceptible	>64	Resistant	>64	Resistant	>2	Resistant	2	Intermediate	>64	Resistant	>64	Resistant	64	Resistent	1	Intermediate	64/4	Intermediate	-	-	-	-	-	-	+	-	VIM	blaVIM-2
P771	2015	>64	Resistant	>64	Resistant	8	Susceptible	>64	Resistant	>64	Resistant	>2	Resistant	> 4	Resistant	>64	Resistant	>64	Resistant	>64	Resistent	1	Intermediate	128/4	Resistant	-	-	-	-	-	-	+	-	VIM	blaVIM-2
P773	2015	>64	Resistant	>64	Resistant	4	Susceptible	>64	Resistant	>64	Resistant	>2	Resistant	> 4	Resistant	64	Resistant	>64	Resistant	>64	Resistent	1	Intermediate	128/4	Resistant	-	-	-	-	-	-	+	-	VIM	blaVIM-2
P775	2015	>64	Resistant	16	Resistant	4	Susceptible	4	Susceptible	16	Intermediate	>2	Resistant	> 4	Resistant	32	Resistant	16	Resistant	16	Resistent	1	Intermediate	32/4	Intermediate	-	-	-	-	-	-	-	-	NO ONE
P784	2015	2	Susceptible	1	Susceptible	16	Intermediate	16	Intermediate	16	Intermediate	>2	Resistant	2	Intermediate	16	Resistant	8	Resistant	32	Resistent	2	Intermediate	16/4	Susceptible	-	-	-	-	-	-	-	-	NO ONE
P785	2015	>64	Resistant	>64	Resistant	>64	Resistant	>64	Resistant	>64	Resistant	>2	Resistant	> 4	Resistant	>64	Resistant	16	Resistant	64	Resistent	1	Intermediate	128/4	Resistant	-	-	-	-	-	-	-	-	NO ONE
P793	2015	2	Susceptible	1	Susceptible	32	Resistant	32	Resistant	32	Resistant	>2	Resistant	> 4	Resistant	16	Resistant	8	Resistant	8	Resistent	2	Intermediate	16/4	Susceptible	-	-	-	-	-	-	-	-	NO ONE
P796	2015	2	Susceptible	0.5	Susceptible	16	Intermediate	16	Intermediate	32	Resistant	>2	Resistant	> 4	Resistant	32	Resistant	>64	Resistant	64	Resistent	2	Intermediate	16/4	Susceptible	-	-	-	-	-	-	-	-	NO ONE
P800	2015	>64	Resistant	32	Resistant	8	Susceptible	2	Susceptible	32	Resistant	>2	Resistant	> 4	Resistant	32	Resistant	>64	Resistant	32	Resistent	8	Resistant	64/4	Intermediate	-	-	-	-	-	-	-	-	NO ONE
P805	2015	32	Intermediate	8	Intermediate	>64	Resistant	>64	Resistant	>64	Resistant	>2	Resistant	> 4	Resistant	>64	Resistant	>64	Resistant	>64	Resistent	4	Resistant	128/4	Resistant	-	-	-	-	+	-	-	-	GES	blaGES-40
P806	2015	16	Susceptible	4	Susceptible	16	Intermediate	16	Intermediate	>64	Resistant	>2	Resistant	> 4	Resistant	64	Resistant	>64	Resistant	64	Resistent	2	Intermediate	32/4	Intermediate	-	-	-	-	-	-	-	-	NO ONE
P812	2015	2	Susceptible	1	Susceptible	16	Intermediate	16	Intermediate	32	Resistant	>2	Resistant	> 4	Resistant	32	Resistant	>64	Resistant	64	Resistent	2	Intermediate	16/4	Susceptible	-	-	-	-	-	-	-	-	NO ONE
P822	2015	>64	Resistant	>64	Resistant	4	Susceptible	>64	Resistant	>64	Resistant	0.25	Susceptible	0.5	Susceptible	64	Resistant	16	Resistant	16	Resistent	1	Intermediate	128/4	Resistant	-	-	-	-	-	-	-	-	NO ONE
P828	2015	>64	Resistant	>64	Resistant	32	Resistant	>64	Resistant	>64	Resistant	>2	Resistant	> 4	Resistant	64	Resistant	16	Resistant	64	Resistent	0.5	Intermediate	128/4	Resistant	-	-	-	-	-	-	-	-	NO ONE
P830	2015	>64	Resistant	>64	Resistant	2	Susceptible	>64	Resistant	32	Resistant	>2	Resistant	> 4	Resistant	16	Resistant	8	Resistant	8	Resistent	0.5	Intermediate	64/4	Intermediate	-	-	-	-	-	-	-	-	NO ONE
P836	2015	>64	Resistant	>64	Resistant	>64	Resistant	32	Resistant	>64	Resistant	>2	Resistant	> 4	Resistant	64	Resistant	8	Resistant	64	Resistent	0.25	Intermediate	64/4	Intermediate	-	-	-	-	-	-	-	-	NO ONE
P842	2015	32	Intermediate	16	Resistant	8	Susceptible	1	Susceptible	8	Susceptible	>2	Resistant	> 4	Resistant	8	Resistant	16	Resistant	4	Intermediate	0.5	Intermediate	4/4	Susceptible	-	-	-	-	-	-	-	-	NO ONE
P847	2015	2	Susceptible	1	Susceptible	8	Susceptible	8	Susceptible	16	Intermediate	1	Intermediate	2	Intermediate	8	Resistant	8	Resistant	16	Resistent	4	Resistant	16/4	Susceptible	-	-	-	-	-	-	-	-	NO ONE
P849	2015	>64	Resistant	>64	Resistant	>64	Resistant	>64	Resistant	>64	Resistant	>2	Resistant	> 4	Resistant	>64	Resistant	>64	Resistant	>64	Resistent	4	Resistant	128/4	Resistant	-	-	-	-	-	-	-	+	IMP	blaIMP-75
P850	2015	>64	Resistant	16	Resistant	32	Resistant	>64	Resistant	>64	Resistant	>2	Resistant	> 4	Resistant	>64	Resistant	>64	Resistant	>64	Resistent	2	Intermediate	64/4	Intermediate	-	-	-	-	-	-	-	+	IMP	blaIMP-75
P856	2015	>64	Resistant	>64	Resistant	>64	Resistant	>64	Resistant	>64	Resistant	>2	Resistant	> 4	Resistant	>64	Resistant	>64	Resistant	>64	Resistent	0.5	Intermediate	128/4	Resistant	-	-	-	-	+	-	-	-	GES	blaGES-40
P867	2015	32	Intermediate	16	Resistant	2	Susceptible	8	Susceptible	16	Intermediate	>2	Resistant	> 4	Resistant	16	Resistant	16	Resistant	8	Resistent	1	Intermediate	8/4	Susceptible	-	-	-	-	-	-	-	-	NO ONE
P872	2015	32	Intermediate	16	Resistant	1	Susceptible	8	Susceptible	16	Intermediate	>2	Resistant	> 4	Resistant	16	Resistant	8	Resistant	8	Resistent	1	Intermediate	8/4	Susceptible	-	-	-	-	-	-	-	-	NO ONE
P876	2015	>64	Resistant	>64	Resistant	1	Susceptible	>64	Resistant	>64	Resistant	>2	Resistant	> 4	Resistant	32	Resistant	32	Resistant	32	Resistent	0.25	Intermediate	32/4	Intermediate	-	-	-	-	-	-	-	+	IMP	blaIMP-62
P881	2015	32	Intermediate	32	Resistant	2	Susceptible	16	Intermediate	32	Resistant	>2	Resistant	> 4	Resistant	32	Resistant	32	Resistant	32	Resistent	0.5	Intermediate	32/4	Intermediate	-	-	-	-	-	-	-	-	NO ONE
P891	2015	2	Susceptible	1	Susceptible	2	Susceptible	>64	Resistant	32	Resistant	1	Intermediate	0.5	Susceptible	16	Resistant	>64	Resistant	16	Resistent	1	Intermediate	128/4	Resistant	-	-	-	-	-	-	-	-	NO ONE
P893	2015	4	Susceptible	1	Susceptible	2	Susceptible	4	Susceptible	16	Intermediate	0.5	Susceptible	0.5	Susceptible	32	Resistant	4	Resistant	8	Resistent	0.5	Intermediate	8/4	Susceptible	-	-	-	-	-	-	-	-	NO ONE
P901	2015	32	Intermediate	16	Resistant	2	Susceptible	8	Susceptible	16	Intermediate	1	Intermediate	> 4	Resistant	32	Resistant	>64	Resistant	16	Resistent	1	Intermediate	4/4	Susceptible	-	-	-	-	-	-	-	-	NO ONE
P903	2015	>64	Resistant	>64	Resistant	>64	Resistant	>64	Resistant	>64	Resistant	>2	Resistant	> 4	Resistant	>64	Resistant	>64	Resistant	64	Resistent	1	Intermediate	128/4	Resistant	-	-	-	-	-	-	-	-	NO ONE
P905	2015	>64	Resistant	>64	Resistant	32	Resistant	>64	Resistant	>64	Resistant	>2	Resistant	> 4	Resistant	64	Resistant	>64	Resistant	>64	Resistent	2	Intermediate	128/4	Resistant	-	-	-	-	+	-	-	-	GES	blaGES-5
P908	2015	>64	Resistant	>64	Resistant	>64	Resistant	>64	Resistant	>64	Resistant	>2	Resistant	> 4	Resistant	>64	Resistant	>64	Resistant	>64	Resistent	0.5	Intermediate	128/4	Resistant	-	-	-	-	-	-	-	-	NO ONE
P910	2015	>64	Resistant	>64	Resistant	1	Susceptible	4	Susceptible	2	Susceptible	1	Intermediate	> 4	Resistant	8	Resistant	>64	Resistant	8	Resistent	0.5	Intermediate	2/4	Susceptible	-	-	-	-	-	-	-	-	NO ONE
P913	2015	>64	Resistant	>64	Resistant	1	Susceptible	>64	Resistant	32	Resistant	0.125	Susceptible	0.5	Susceptible	>64	Resistant	>64	Resistant	>64	Resistent	0.5	Intermediate	128/4	Resistant	-	-	-	-	-	-	-	-	NO ONE
P918	2015	>64	Resistant	16	Resistant	8	Susceptible	16	Intermediate	>64	Resistant	>2	Resistant	> 4	Resistant	32	Resistant	>64	Resistant	32	Resistent	0.5	Intermediate	64/4	Intermediate	-	-	-	-	-	-	-	-	NO ONE
P921	2016	>64	Resistant	32	Resistant	32	Resistant	>64	Resistant	>64	Resistant	>2	Resistant	> 4	Resistant	>64	Resistant	>64	Resistant	>64	Resistent	0.5	Intermediate	128/4	Resistant	-	-	-	-	-	-	-	+	IMP	blaIMP-15
P922	2016	>64	Resistant	>64	Resistant	>64	Resistant	>64	Resistant	>64	Resistant	>2	Resistant	> 4	Resistant	>64	Resistant	>64	Resistant	>64	Resistent	0.25	Intermediate	128/4	Resistant	-	-	-	-	-	-	-	-	NO ONE
P929	2016	>64	Resistant	>64	Resistant	>64	Resistant	>64	Resistant	>64	Resistant	>2	Resistant	> 4	Resistant	>64	Resistant	>64	Resistant	>64	Resistent	0.5	Intermediate	64/4	Intermediate	-	-	-	-	-	-	-	-	NO ONE
P931	2016	32	Intermediate	16	Resistant	16	Intermediate	16	Intermediate	2	Susceptible	>2	Resistant	> 4	Resistant	4	Intermediate	16	Resistant	32	Resistent	1	Intermediate	64/4	Intermediate	-	-	-	-	-	-	-	-	NO ONE
P934	2016	>64	Resistant	2	Susceptible	8	Susceptible	16	Intermediate	8	Susceptible	1	Intermediate	0.5	Susceptible	16	Resistant	8	Resistant	8	Resistent	0.25	Intermediate	32/4	Intermediate	-	-	-	-	-	-	-	-	NO ONE
P936	2016	16	Susceptible	32	Resistant	2	Susceptible	16	Intermediate	32	Resistant	>2	Resistant	2	Intermediate	16	Resistant	>64	Resistant	16	Resistent	1	Intermediate	32/4	Intermediate	-	-	-	-	-	-	-	-	NO ONE
P938	2016	32	Intermediate	32	Resistant	>64	Resistant	>64	Resistant	>64	Resistant	>2	Resistant	> 4	Resistant	64	Resistant	>64	Resistant	64	Resistent	1	Intermediate	128/4	Resistant	-	-	-	-	-	-	-	-	NO ONE
P945	2016	>64	Resistant	2	Susceptible	2	Susceptible	>64	Resistant	32	Resistant	>2	Resistant	> 4	Resistant	64	Resistant	>64	Resistant	16	Resistent	1	Intermediate	32/4	Intermediate	-	-	-	-	-	-	-	-	NO ONE
P946	2016	>64	Resistant	>64	Resistant	>64	Resistant	>64	Resistant	>64	Resistant	>2	Resistant	> 4	Resistant	64	Resistant	>64	Resistant	32	Resistent	1	Intermediate	128/4	Resistant	-	-	-	-	-	-	-	-	NO ONE
P947	2016	>64	Resistant	32	Resistant	>64	Resistant	>64	Resistant	>64	Resistant	1	Intermediate	2	Intermediate	8	Resistant	16	Resistant	8	Resistent	8	Resistant	16/4	Susceptible	-	-	-	-	-	-	-	-	NO ONE
P948	2016	>64	Resistant	16	Resistant	16	Intermediate	>64	Resistant	32	Resistant	>2	Resistant	> 4	Resistant	32	Resistant	32	Resistant	32	Resistent	1	Intermediate	128/4	Resistant	-	-	-	-	-	-	-	-	NO ONE
P950	2016	32	Intermediate	8	Intermediate	8	Susceptible	16	Intermediate	32	Resistant	>2	Resistant	> 4	Resistant	32	Resistant	32	Resistant	32	Resistent	0.125	Intermediate	16/4	Susceptible	-	-	-	-	-	-	-	-	NO ONE
P951	2016	>64	Resistant	>64	Resistant	32	Resistant	>64	Resistant	>64	Resistant	>2	Resistant	> 4	Resistant	64	Resistant	>64	Resistant	64	Resistent	0.5	Intermediate	32/4	Intermediate	-	-	-	-	-	-	-	+	IMP	blaIMP-75
P956	2016	>64	Resistant	>64	Resistant	>64	Resistant	>64	Resistant	>64	Resistant	>2	Resistant	> 4	Resistant	64	Resistant	>64	Resistant	64	Resistent	0.25	Intermediate	64/4	Intermediate	-	-	-	-	-	-	-	-	NO ONE
P965	2016	>64	Resistant	>64	Resistant	>64	Resistant	>64	Resistant	>64	Resistant	>2	Resistant	> 4	Resistant	64	Resistant	>64	Resistant	32	Resistent	0.5	Intermediate	128/4	Resistant	-	-	-	-	-	-	-	-	NO ONE
P967	2016	>64	Resistant	>64	Resistant	>64	Resistant	>64	Resistant	>64	Resistant	>2	Resistant	> 4	Resistant	64	Resistant	>64	Resistant	64	Resistent	0.5	Intermediate	128/4	Resistant	-	-	-	-	-	-	-	-	NO ONE
P970	2016	>64	Resistant	32	Resistant	>64	Resistant	>64	Resistant	>64	Resistant	>2	Resistant	> 4	Resistant	64	Resistant	>64	Resistant	64	Resistent	0.5	Intermediate	128/4	Resistant	-	-	-	-	-	-	-	-	NO ONE
P973	2016	8	Susceptible	2	Susceptible	4	Susceptible	>64	Resistant	>64	Resistant	>2	Resistant	> 4	Resistant	16	Resistant	>64	Resistant	64	Resistent	1	Intermediate	64/4	Intermediate	-	-	-	-	-	-	+	-	VIM	blaVIM-2
P981	2016	32	Intermediate	>64	Resistant	16	Intermediate	>64	Resistant	>64	Resistant	>2	Resistant	> 4	Resistant	32	Resistant	16	Resistant	16	Resistent	8	Resistant	32/4	Intermediate	-	-	-	-	-	-	-	-	NO ONE
P982	2016	>64	Resistant	>64	Resistant	8	Susceptible	32	Resistant	>64	Resistant	>2	Resistant	> 4	Resistant	64	Resistant	>64	Resistant	64	Resistent	0.25	Intermediate	32/4	Intermediate	-	-	-	-	-	-	-	-	NO ONE
P983	2016	>64	Resistant	32	Resistant	1	Susceptible	>64	Resistant	>64	Resistant	>2	Resistant	> 4	Resistant	64	Resistant	>64	Resistant	64	Resistent	0.25	Intermediate	32/4	Intermediate	-	-	-	-	-	-	-	-	NO ONE
P988	2016	32	Intermediate	>64	Resistant	>64	Resistant	>64	Resistant	>64	Resistant	>2	Resistant	> 4	Resistant	64	Resistant	32	Resistant	16	Resistent	0.25	Intermediate	128/4	Resistant	-	-	-	-	-	-	-	-	NO ONE
P990	2016	32	Intermediate	2	Susceptible	4	Susceptible	>64	Resistant	>64	Resistant	>2	Resistant	> 4	Resistant	16	Resistant	>64	Resistant	32	Resistent	0.5	Intermediate	128/4	Resistant	-	-	-	-	-	-	-	-	NO ONE
P993	2016	32	Intermediate	16	Resistant	8	Susceptible	>64	Resistant	>64	Resistant	>2	Resistant	> 4	Resistant	64	Resistant	>64	Resistant	64	Resistent	0.125	Intermediate	128/4	Resistant	-	-	-	-	-	-	-	-	NO ONE
P997	2016	>64	Resistant	16	Resistant	8	Susceptible	16	Intermediate	32	Resistant	>2	Resistant	> 4	Resistant	32	Resistant	16	Resistant	32	Resistent	0.25	Intermediate	64/4	Intermediate	-	-	-	-	-	-	-	-	NO ONE
P1006	2016	>64	Resistant	32	Resistant	1	Susceptible	16	Intermediate	32	Resistant	>2	Resistant	> 4	Resistant	16	Resistant	32	Resistant	32	Resistent	0.5	Intermediate	16/4	Susceptible	-	-	-	-	-	-	-	-	NO ONE
P1015	2017	8	Susceptible	8	Intermediate	32	Resistant	>64	Resistant	32	Resistant	>2	Resistant	> 4	Resistant	16	Resistant	16	Resistant	8	Resistent	1	Intermediate	128/4	Resistant	-	-	-	-	+	-	-	-	GES	blaGES-5
P1017	2017	>64	Resistant	>64	Resistant	2	Susceptible	>64	Resistant	>64	Resistant	>2	Resistant	> 4	Resistant	64	Resistant	>64	Resistant	32	Resistent	2	Intermediate	128/4	Resistant	-	-	-	-	-	-	+	-	VIM	blaVIM-2
P1020	2017	>64	Resistant	>64	Resistant	>64	Resistant	>64	Resistant	>64	Resistant	>2	Resistant	> 4	Resistant	16	Resistant	16	Resistant	8	Resistent	1	Intermediate	128/4	Resistant	-	-	-	-	-	-	-	-	NO ONE
P1024	2017	>64	Resistant	>64	Resistant	32	Resistant	>64	Resistant	>64	Resistant	>2	Resistant	> 4	Resistant	64	Resistant	>64	Resistant	64	Resistent	8	Resistant	128/4	Resistant	-	-	-	-	-	-	-	-	NO ONE
P1025	2017	>64	Resistant	>64	Resistant	32	Resistant	>64	Resistant	>64	Resistant	>2	Resistant	> 4	Resistant	64	Resistant	>64	Resistant	64	Resistent	8	Resistant	128/4	Resistant	-	-	-	-	-	-	-	-	NO ONE
P1028	2017	>64	Resistant	4	Susceptible	4	Susceptible	32	Resistant	>64	Resistant	>2	Resistant	> 4	Resistant	64	Resistant	>64	Resistant	64	Resistent	0.5	Intermediate	64/4	Intermediate	-	-	-	-	-	-	+	-	VIM	blaVIM-2
P1037	2017	>64	Resistant	32	Resistant	>64	Resistant	>64	Resistant	>64	Resistant	>2	Resistant	> 4	Resistant	64	Resistant	>64	Resistant	64	Resistent	0.5	Intermediate	128/4	Resistant	-	-	-	-	-	-	-	-	NO ONE
P1043	2017	32	Intermediate	>64	Resistant	>64	Resistant	>64	Resistant	>64	Resistant	>2	Resistant	> 4	Resistant	64	Resistant	16	Resistant	>64	Resistent	0.5	Intermediate	128/4	Resistant	-	-	-	-	-	-	-	-	NO ONE
P1044	2017	>64	Resistant	4	Susceptible	4	Susceptible	>64	Resistant	32	Resistant	>2	Resistant	> 4	Resistant	32	Resistant	>64	Resistant	>64	Resistent	8	Resistant	32/4	Intermediate	-	-	-	-	-	-	+	-	VIM	blaVIM-2
P1045	2017	32	Intermediate	>64	Resistant	>64	Resistant	>64	Resistant	>64	Resistant	>2	Resistant	> 4	Resistant	64	Resistant	>64	Resistant	64	Resistent	0.5	Intermediate	128/4	Resistant	-	-	-	-	+	-	-	-	GES	blaGES-5
P1053	2017	>64	Resistant	8	Intermediate	0.5	Susceptible	8	Susceptible	8	Susceptible	>2	Resistant	2	Intermediate	8	Resistant	16	Resistant	8	Resistent	0.5	Intermediate	8/4	Susceptible	-	-	-	-	-	-	-	-	NO ONE
P1073	2017	16	Susceptible	8	Intermediate	>64	Resistant	>64	Resistant	>64	Resistant	>2	Resistant	> 4	Resistant	64	Resistant	>64	Resistant	64	Resistent	1	Intermediate	128/4	Resistant	-	-	-	-	-	-	-	-	NO ONE
P1078	2017	>64	Resistant	>64	Resistant	8	Susceptible	>64	Resistant	>64	Resistant	>2	Resistant	> 4	Resistant	>64	Resistant	>64	Resistant	>64	Resistent	1	Intermediate	128/4	Resistant	-	-	-	-	-	-	-	-	NO ONE
P1079	2017	4	Susceptible	4	Susceptible	8	Susceptible	8	Susceptible	16	Intermediate	>2	Resistant	1	Susceptible	2	Susceptible	16	Resistant	8	Resistent	0.5	Intermediate	16/4	Susceptible	-	-	-	-	-	-	-	-	NO ONE
P1081	2017	32	Intermediate	16	Resistant	8	Susceptible	32	Resistant	4	Susceptible	>2	Resistant	1	Susceptible	16	Resistant	32	Resistant	16	Resistent	0.5	Intermediate	16/4	Susceptible	-	-	-	-	-	-	-	-	NO ONE
P1083	2017	>64	Resistant	>64	Resistant	2	Susceptible	>64	Resistant	>64	Resistant	>2	Resistant	> 4	Resistant	32	Resistant	>64	Resistant	64	Resistent	0.25	Intermediate	128/4	Resistant	-	-	-	-	-	-	-	-	NO ONE
P1085	2017	2	Susceptible	1	Susceptible	4	Susceptible	8	Susceptible	8	Susceptible	0.25	Susceptible	0.25	Susceptible	8	Resistant	16	Resistant	8	Resistent	0.5	Intermediate	16/4	Susceptible	-	-	-	-	-	-	-	-	NO ONE
P1088	2017	>64	Resistant	>64	Resistant	>64	Resistant	>64	Resistant	>64	Resistant	>2	Resistant	> 4	Resistant	32	Resistant	32	Resistant	64	Resistent	0.5	Intermediate	128/4	Resistant	-	-	-	-	-	-	-	-	NO ONE
P1092	2017	8	Susceptible	4	Susceptible	>64	Resistant	>64	Resistant	>64	Resistant	>2	Resistant	> 4	Resistant	64	Resistant	32	Resistant	64	Resistent	0.5	Intermediate	128/4	Resistant	-	-	-	-	-	-	-	-	NO ONE
P1101	2017	16	Susceptible	16	Resistant	>64	Resistant	>64	Resistant	>64	Resistant	>2	Resistant	> 4	Resistant	64	Resistant	32	Resistant	64	Resistent	1	Intermediate	128/4	Resistant	-	-	-	-	-	-	-	-	NO ONE
P1110	2017	>64	Resistant	>64	Resistant	>64	Resistant	>64	Resistant	>64	Resistant	>2	Resistant	> 4	Resistant	>64	Resistant	2	Susceptible	64	Resistent	1	Intermediate	128/4	Resistant	-	-	-	-	-	-	-	-	NO ONE
P1111	2017	8	Susceptible	4	Susceptible	32	Resistant	>64	Resistant	>64	Resistant	>2	Resistant	> 4	Resistant	>64	Resistant	32	Resistant	64	Resistent	2	Intermediate	128/4	Resistant	-	-	-	-	-	-	-	-	NO ONE
P1122	2017	32	Intermediate	>64	Resistant	>64	Resistant	>64	Resistant	>64	Resistant	>2	Resistant	> 4	Resistant	64	Resistant	32	Resistant	64	Resistent	1	Intermediate	128/4	Resistant	-	-	-	-	-	-	-	-	NO ONE
P1135	2017	>64	Resistant	>64	Resistant	>64	Resistant	>64	Resistant	>64	Resistant	>2	Resistant	> 4	Resistant	64	Resistant	32	Resistant	64	Resistent	1	Intermediate	128/4	Resistant	-	-	-	-	-	-	-	-	NO ONE
P1137	2017	>64	Resistant	>64	Resistant	>64	Resistant	>64	Resistant	>64	Resistant	>2	Resistant	> 4	Resistant	>64	Resistant	>64	Resistant	>64	Resistent	1	Intermediate	128/4	Resistant	-	-	-	-	-	-	-	-	NO ONE
P1149	2017	32	Intermediate	>64	Resistant	>64	Resistant	>64	Resistant	>64	Resistant	>2	Resistant	> 4	Resistant	64	Resistant	>64	Resistant	32	Resistent	0.5	Intermediate	128/4	Resistant	-	-	-	-	-	-	-	-	NO ONE
P1157	2017	16	Susceptible	1	Susceptible	16	Intermediate	>64	Resistant	32	Resistant	>2	Resistant	> 4	Resistant	32	Resistant	>64	Resistant	>64	Resistent	0.5	Intermediate	128/4	Resistant	-	-	-	-	-	-	+	-	VIM	blaVIM-2
P1168	2017	2	Susceptible	2	Susceptible	1	Susceptible	4	Susceptible	1	Susceptible	0.5	Susceptible	0.062	Susceptible	4	Intermediate	16	Resistant	2	Susceptible	1	Intermediate	2/4	Susceptible	-	-	-	-	-	-	-	-	NO ONE
P1186	2017	8	Susceptible	8	Intermediate	>64	Resistant	>64	Resistant	>64	Resistant	>2	Resistant	> 4	Resistant	64	Resistant	32	Resistant	1	Susceptible	1	Intermediate	128/4	Resistant	-	-	-	-	+	-	-	-	GES	blaGES-26
P1187	2017	1	Susceptible	1	Susceptible	1	Susceptible	4	Susceptible	8	Susceptible	0.062	Susceptible	0.062	Susceptible	16	Resistant	8	Resistant	16	Resistent	1	Intermediate	128/4	Resistant	-	-	-	-	-	-	-	-	NO ONE
P1192	2017	>64	Resistant	>64	Resistant	32	Resistant	6	Susceptible	>64	Resistant	>2	Resistant	> 4	Resistant	32	Resistant	>64	Resistant	64	Resistent	0.25	Intermediate	128/4	Resistant	-	-	-	-	-	-	-	-	NO ONE
P1206	2017	32	Intermediate	>64	Resistant	32	Resistant	>64	Resistant	>64	Resistant	>2	Resistant	> 4	Resistant	>64	Resistant	32	Resistant	64	Resistent	0.5	Intermediate	128/4	Resistant	-	-	-	-	-	-	-	-	NO ONE
P1224	2017	4	Susceptible	2	Susceptible	32	Resistant	32	Resistant	16	Intermediate	0.25	Susceptible	0.125	Susceptible	2	Susceptible	16	Resistant	8	Resistent	0.25	Intermediate	32/4	Intermediate	-	-	-	-	-	-	-	-	NO ONE
P1295	2017	>64	Resistant	>64	Resistant	>64	Resistant	>64	Resistant	>64	Resistant	>2	Resistant	> 4	Resistant	32	Resistant	>64	Resistant	32	Resistent	1	Intermediate	128/4	Resistant	-	-	-	-	-	-	-	-	NO ONE
P1298	2018	32	Intermediate	>64	Resistant	32	Resistant	>64	Resistant	>64	Resistant	>2	Resistant	> 4	Resistant	8	Resistant	16	Resistant	8	Resistent	1	Intermediate	128/4	Resistant	-	-	-	-	-	-	-	-	NO ONE
P1299	2018	>64	Resistant	>64	Resistant	>64	Resistant	>64	Resistant	>64	Resistant	>2	Resistant	> 4	Resistant	64	Resistant	>64	Resistant	64	Resistent	0.5	Intermediate	>128/4	Resistant	-	-	-	-	-	-	-	-	NO ONE
P1315	2018	8	Susceptible	32	Resistant	>64	Resistant	16	Intermediate	4	Susceptible	>2	Resistant	> 4	Resistant	4	Intermediate	>64	Resistant	16	Resistent	0.5	Intermediate	64/4	Intermediate	-	-	-	-	-	-	-	-	NO ONE
P1324	2018	0.5	Susceptible	4	Susceptible	1	Susceptible	16	Intermediate	4	Susceptible	0.125	Susceptible	0.125	Susceptible	0.5	Susceptible	16	Resistant	2	Susceptible	0.25	Intermediate	8/4	Susceptible	-	-	-	-	-	-	-	-	NO ONE
P1338	2018	>64	Resistant	>64	Resistant	32	Resistant	>64	Resistant	>64	Resistant	>2	Resistant	> 4	Resistant	4	Intermediate	16	Resistant	4	Intermediate	0.5	Intermediate	32/4	Intermediate	-	-	-	-	-	-	-	-	NO ONE
P1368	2018	32	Intermediate	4	Susceptible	16	Intermediate	>64	Resistant	32	Resistant	>2	Resistant	> 4	Resistant	>64	Resistant	>64	Resistant	>64	Resistent	0.5	Intermediate	64/4	Intermediate	-	-	-	-	-	-	-	-	NO ONE
P1403	2018	>64	Resistant	8	Intermediate	8	Susceptible	16	Intermediate	4	Susceptible	1	Intermediate	> 4	Resistant	4	Intermediate	16	Resistant	4	Intermediate	0.5	Intermediate	8/4	Susceptible	-	-	-	-	-	-	-	-	NO ONE
P1413	2018	>64	Resistant	>64	Resistant	>64	Resistant	>64	Resistant	>64	Resistant	>2	Resistant	> 4	Resistant	16	Resistant	16	Resistant	16	Resistent	0.5	Intermediate	64/4	Intermediate	-	-	-	-	+	-	-	-	GES	blaGES-9
H137	2013	>64	Resistant	>64	Resistant	4	Susceptible	>64	Resistant	16	Intermediate	>2	Resistant	> 4	Resistant	>64	Resistant	32	Resistant	>64	Resistent	0.5	Intermediate	128/4	Resistant	-	-	-	-	-	-	-	-	NO ONE
H138	2013	16	Susceptible	16	Resistant	>64	Resistant	32	Resistant	32	Resistant	>2	Resistant	> 4	Resistant	8	Resistant	>64	Resistant	32	Resistent	1	Intermediate	128/4	Resistant	-	-	-	-	-	-	-	-	NO ONE
H231	2014	4	Susceptible	1	Susceptible	32	Resistant	>64	Resistant	16	Intermediate	>2	Resistant	> 4	Resistant	8	Resistant	16	Resistant	32	Resistent	1	Intermediate	64/4	Intermediate	-	-	-	-	-	-	-	-	NO ONE
H232	2014	32	Intermediate	16	Resistant	32	Resistant	32	Resistant	16	Intermediate	>2	Resistant	> 4	Resistant	8	Resistant	16	Resistant	32	Resistent	1	Intermediate	32/4	Intermediate	-	-	-	-	-	-	-	-	NO ONE
H253	2014	>64	Resistant	>64	Resistant	>64	Resistant	>64	Resistant	>64	Resistant	>2	Resistant	> 4	Resistant	>64	Resistant	16	Resistant	64	Resistent	0.5	Intermediate	128/4	Resistant	-	-	-	-	-	-	-	-	NO ONE
H293	2015	32	Intermediate	16	Resistant	1	Susceptible	8	Susceptible	8	Susceptible	>2	Resistant	2	Intermediate	8	Resistant	16	Resistant	16	Resistent	1	Intermediate	8/4	Susceptible	-	-	-	-	-	-	-	-	NO ONE
H316	2015	32	Intermediate	16	Resistant	2	Susceptible	8	Susceptible	8	Susceptible	>2	Resistant	2	Intermediate	8	Resistant	16	Resistant	16	Resistent	1	Intermediate	8/4	Susceptible	-	-	-	-	-	-	-	-	NO ONE
H317	2015	>64	Resistant	>64	Resistant	2	Susceptible	>64	Resistant	>64	Resistant	>2	Resistant	> 4	Resistant	32	Resistant	16	Resistant	64	Resistent	1	Intermediate	128/4	Resistant	-	-	-	-	-	-	-	-	NO ONE
H326	2015	>64	Resistant	>64	Resistant	2	Susceptible	>64	Resistant	>64	Resistant	>2	Resistant	> 4	Resistant	32	Resistant	16	Resistant	64	Resistent	1	Intermediate	128/4	Resistant	-	-	-	-	-	-	-	-	NO ONE
AMK: Amikacin
GEN: Gentamicin
ATM: Aztreonam
CAZ: Ceftazidime
FEP: Cefepime
CIP: Ciprofloxacin
LVX: Levofloxacin
DOR: Doripenem
IMP: Imipenem
MEM: Meropenem
COL: Colistin
TZP: Piperacillin/Tazobactam

## Sheet: General susceptibility patterns
Antibiotic	Resistant	Intermediate	Susceptible
AMK	55.7	16.2	28.1
GEN	70.8	6.3	22.9
ATM	54.1	11.1	34.8
CAZ	73.9	11.6	14.5
FEP	76.5	10	13.5
CIP	90.1	4.2	5.7
LVX	84.3	6.9	8.8
DOR	89.0625	5.2	5.72917
IMP	98.4375	0	1.5625
MEM	95.3125	3.1	1.5625
COL	9.89583	90.1	0
TZP	57.2917	23.4	19.2708

## Sheet: Genotypes
	n	%	Total	47 strains
VIM	28	59.5745					47
IMP	7	14.8936
GES	11	23.4043
NDM, IMP	1	2.12766
		100

## Sheet: Genes and susceptibility
	Antibiotics Resistant
Genotype	AMK	GEN	ATM	CAZ	FEP	CIP	LVX	DOR	IMP	MEM	COL	TZP
VIM n=28	85.7	75	35.7	96.4	100	100	92.9	96.4	100	100	10.7	85.7
GES n=11	45.5	63.6	100	100	100	100	100	81.8	90.9	90.9	18.2	90.9
IMP n=7	100	100	85.7	100	100	100	100	100	100	100	14.3	57.1
IMP/NDM n=1	100	100	100	100	100	100	100	100	100	100	100	100
